# Supplementary material for: Efficacy of Insulin Titration Driven by SMS in Improving Glycemic Control in People with Type 2 Diabetes
Source: J Clin Med. 2023 Oct 4;12(19):6364. doi: 10.3390/jcm12196364 (PMC10573537; doi:10.3390/jcm12196364)
Supplement: Supplementary file 1 [file jcm-12-06364-s001.zip]

Archive with 1 entries (1 files):
- jcm-2588636-supplementary.pdf
